# Supplementary material for: Diagnostic Performance of (1→3)-β-D-Glucan Alone and in Combination with Aspergillus PCR and Galactomannan in Serum of Pediatric Patients after Allogeneic Hematopoietic Stem Cell Transplantation
Source: J Fungi (Basel). 2021 Mar 22;7(3):238. doi: 10.3390/jof7030238 (PMC8004996; doi:10.3390/jof7030238)
Supplement: Supplementary file 1 [file jof-07-00238-s001.zip]

Archive with 2 entries (2 files):
- Biomarker BDG child_v5.doc
- Suppl BDG child_v2.pdf
